# Supplementary material for: Pyrolysis of Aesculus chinensis Bunge Leaves as for Extracted Bio-Oil Material
Source: Polymers (Basel). 2022 Nov 18;14(22):5003. doi: 10.3390/polym14225003 (PMC9695936; doi:10.3390/polym14225003)
Supplement: Supplementary file 1 [file polymers-14-05003-s001.zip]

Archive with 1 entries (1 files):
- polymers-1991002-supplementary.pdf
